# Supplementary material for: Prediction of cognitive decline in Parkinson's disease based on MRI radiomics and clinical features: A multicenter study
Source: CNS Neurosci Ther. 2024 Jun 24;30(6):e14789. doi: 10.1111/cns.14789 (PMC11196371; doi:10.1111/cns.14789)
Supplement: Supplementary file 3 — Figure S1. [file CNS-30-e14789-s001.zip]

Archive with 3 entries (3 files):
- Figure (1)_page-0008.jpg
- Figure S1.pdf
- Figure_S1_page-0001.jpg
